# Supplementary material for: Calcium isotopes as a biomarker for vascular calcification in chronic kidney disease
Source: Metallomics. 2023 Feb 17;15(3):mfad009. doi: 10.1093/mtomcs/mfad009 (PMC9989339; doi:10.1093/mtomcs/mfad009)
Supplement: mfad009_Supplemental_File [file mfad009_supplemental_file.xlsx]

## Sheet: Data
Sample_ID	Sample name	Age (yr)	Gender	Group by eGFR	Stage	CKD?	Serum sample count	Urine sample count	Ca serum (ppm)	d44/42Ca serum	2SE	Ca urine (ppm)	d44/42Ca urine	BMI	Right Arm SBP	Right Leg SBP	Right ABI	Left ABI	ABI	ABI<0.9	ABI0.9-1.3	ABI>1.3	Left Arm SBP	Left Leg SBP	R baPWV cm/s	L baPWV	baPWV cm/s	baPWV > 1800	stiffness	ABI<0.92	cv	Stiffness2	Risk	eGFR (ml/min/1.73)	Calcium (mmol/L)	Corrected Ca (mmol/L)	PO4 (mmol/L)	Albumin (g/L)	PTH (pmol/L)	ALP U/L	Vitamin D (1,25)	Vitamin D (25-OH) (nmol/L)	Creatinine (umol/L)	FGF23 (ng/L)	Hypertension	Diabetes	Hypercholesterolaemia	Animal product diet	Dietary calcium (mg)
CA-C-01	C	43	Female	2	Control	0		x	68.2661	-1.09233	0.0827397	33.382	0	30.1	142	143	1.01	0.79	0.79	0.79			121	112	1382	1548	1548		Occluded	1	1			84	2.35	2.35	0.96	35	4.6	69	163		75		0	0	0	1	841.157
CA-C-02	C	23	Male	1	Control	0	xxxx	xx	52.9456	-1.12964	0.0590268	13.574	-0.12	23	139	156	1.12	1.06	1.06		1.06		135	148	1359	1417	1417		No Occlusion	0	0	0	0.4	90	2.26	2.12	1.25	44	6.3	77	116		88		0	0	0	1	534.354
CA-C-03	C	38	Female	1	Control	0	xx	x	52.6414	-1.16995	0.0363299	56.974	0.26	21.7	99	105	1.05	0.97	0.97		0.97		100	97	1038	1055	1055		No Occlusion	0	0	0	0.2	90	2.36	2.21	1.19	45	4	49	67		60	55.9	0	0	0	1	878.42
CA-C-04	C	22	Female	1	Control	0	x	x	51.9341	-1.07094	0.0553033	71.152	0.22	19.1	107	117	1.05	1.01	1.01		1.01		111	112	983	928	928		No Occlusion	0	0	0	0.1	90	2.31	2.31	1.16	36	3	77	172		67	33.7	0	0	0	1	232.865
CA-C-05	C	23	Male	1	Control	0		x				271.685	-0.24	20.2	123	129	1.02	1.01	1.01		1.01		126	127	1287	1354																			0	0	0	1	1636.58
CA-C-06	C	24	Male	1	Control	0	x	x	50.5757	-1.43096	0.0504472	318.651	-0.27	25.3	136	134	0.99	0.97	0.97		0.97		123	132	1170	1150	1150		No Occlusion	0	0	0	0.3	90	2.37	2.27	0.9	42	2.9	83	59		86	58.4	0	0	0	1	996.248
CA-C-07	C	30	Male	2	Control	0	x	x	61.369	-1.38124	0.0339719	116.505	0.03	26.5	158	142	0.9	0.88	0.88	0.88			157	139	1020	1086	1086		Occluded	1	1		0.3	69	2.36	2.22	1.13	44	3.3	62	193		121	39.1	0	0	0	1	816.689
CA-C-08	C	29	Female	1	Control	0	x	x	63.2604	-1.2145	0.0587998	114.625	-0.1	20.7	102	116	1.12	1.15	1.12		1.12		104	120	1105	1118	1105		No Occlusion	0	0	0	0.1	90	2.34	2.26	1.34	41	2.9	58	122		61	41.8	0	0	0	1	970.583
CA-C-09	C	36	Female	1	Control	0	x	x	66.0424	-0.991547	0.140541	112.077		27.3	100	90	0.9	0.95	0.9	0.9			100	95	1121	1084	1121		Occluded	1	1		0.1	90	2.26	2.23	1.1	38	2.8	97	150		54	38.2	0	0	0	1	239.912
CA-C-10	C	63	Female	2	Control	0		x	68.3159	-1.12274	0.0485851	85.527	0.05	28.7	139	144	1.04	0.99	0.99		0.99		132	138	1516	1515	1515		No Occlusion	0	0	0	6.9	86	2.45	2.38	1.53	40	9.9	83	116		66	77.2	0	0	0	1	1327.61
CA-C-11	C	29	Male	2	Control	0	x	x				168.477	0.03	24.5	114	104	0.91	1	0.91		0.91		106	114	1136	1204	1136		No Occlusion	0	0	0	0.3	83	2.39	2.29	0.96	42	2.9	53	92		104	27.6	0	0	0	1	527.76
CA-C-12	C	53	Female	1	Control	0	x	x	17.3764	-1.31266	0.0662614	105.733	-0.06	32	134	145	0.96	1.05	0.96		0.96		151	158	1172	1227	1172		No Occlusion	0	0	0	1.6	90	2.28	2.3	1.12	35	2.9	83	138	90	67	53.8	0	0	1	1	1753.23
CA-C-16	C	37	Male	0	Control	0	x	x	68.5187	-1.42764	0.0396776	180.534	-0.3	23.1	113	132	1.09	1.1	1.09		1.09		121	133	1245	1355	1245		No Occlusion	0	0	0	0.5		2.4	2.32	1.28	41	3	41	83			33.8	0	0	0	1	824.933
CA-C-17	C	23	Female	1	Control	0	x	x	68.485	-0.983917	0.0955435	20.285		21.5	137	137	1	0.93	0.93		0.93		133	126	1307	1350	1350		Stiff	0	1	1	0.2	90	2.4	2.28	1.28	43	4.4	88	146		78	34.8	0	0	0	1	183.322
CA-C-18	C	45	Female	1	Control	0	x	x	61.146	-1.50721	0.0589041	186.106	-0.01	32	128	127	0.99	0.95	0.95		0.95		125	122	1186	1206	1206		No Occlusion	0	0	0	0.5	90	2.35	2.27	1.2	41	4.5	58	115	49	57	45.6	0	1	0	1	387.208
CA-C-19	C	26	Female	1	Control	0	x	x	25.086	-1.19488	0.0324663	25.799	0.13	30.8	118	115	0.97	1.05	0.97		0.97		117	124	1072	1072	1072		No Occlusion	0	0	0	0.1	90	2.45	2.4	1.28	39	4.6	62	135		78	31	0	0	0	1	414.116
CA-C-20	C	49	Female	1	Control	0	x	x	54.1508	-1.05718	0.0602372	55.787	0.39	25.7	136	181	1.33	1.1	1.1		1.1		133	149	1334	1324	1324		Stiff	0	1	1	1.2	90	2.31	2.24	1	40	3.5	46	155	80	60	49.9	0	0	0	1	625.879
CA-C-21	C	57	Female	2	Control	0	x	x	65.1113	-1.2957	0.0752385	57.559	0.17	26.8	166	171	1	1.03	1		1		171	176	843	450	843		No Occlusion	0	0	0	1.1	70	2.32	2.27	1.13	39	3.9	82	113		81	64.9	0	0	0	1	683.723
CA-C-22	C	63	Male	2	Control	0	x	x	58.6823	-1.44352	0.130444	203.299	0.01	28.1	154	155	1.01	0.97	0.97				141	150	1285	1226	1226		No Occlusion					60	2.25	2.22	1.15	38	3.8	77	71		112	56.2
CA-C-23	C	28	Male	1	Control	0	x	x	64.2028	-1.27212	0.0258107	71.3107		25.6	112	119	1.15	1.03	1.03		1.03		112	115	1117	1098	1098		No Occlusion	0	0	0	0.3	90	2.41	2.26	0.96	45	5.1	61	104		90	44.2	0	0	0	1	268.58
CA-C-24	C	68	Male	2	Control	0	x	x	65.6503	-1.31135	0.0467436			26.4	127	153	1.2	1.17	1.17		1.17		128	150	1315	1409	1409		No Occlusion	0	0	0	13.7	86	2.33	2.25	1.04	41	5.6	80	51		81	89	0	0	0	1	905.965
CA-C-25	C	30	Male	1	Control	0	x	x				237.532		26.2	127	138	1.05	1.02			1.05		131	134	1245	1309				0	0	0	0.4	90	2.43	2.33	0.92	42	5	71	131		83	27.9	0	0	0	1	353.306
CA-C-26	C	47	Female	1	Control	0	x	x						29.6	122	125	1.02	0.99			1.02		117	121	1055	1001				0	0	0	0.5	90	2.37	2.3	1.3	40	3.9	70	90		60	57.2	0	0	0	1	299.312
CA-C-27	C	43	Female	1	Control	0	x	x						26.4	117	113	0.97	0.97			0.97		111	113	1072	1003				0	0	0	0.3	90	2.39	2.25	1.09	44	3.9	122	127	52	65	35.9	0	0	0	1	2213.54
CA-C-28	C	56	Female	2	Control	0	x	x						25.2	120	118	0.98	0.98			0.98		119	118	1087	1180				0	0	0	1.7	76	2.32	2.24	1.2	41	4.2	84	111		76	60.1	0	0	1	1	70.291
CA-C-29	C	64	Male	1	Control	0		x						26.2	117	143	1.19	1.18			1.19		120	141	1439	1442				0	0	0	9.2	90	2.32	2.24	0.86	41	5.2	55	108		74	59.3	0	0	0	1	569.059
CA-C-30	C	58	Male	1	Control	0	x	x						25.6	122	138	1.13	1.11			1.13		121	136	1494	1566				0	0	0	6.7	90	2.39	2.31	1.12	41	5.2	58	133		73	42	0	0	1	1	805.82
CA-C-31	C	73	Female	2	Control	0	x	x						22.7	144	186	1.29	1.25	1.25		1.25		133	180	1763	1873	1873	1873	Stiff	0	0	1		68	2.27	2.17	1.18	42	4.7	51	130	na	75	53.7	0	0	0	1	1171.47
CA-2-01	2	25	Female	2	2	1	x	x				87.3804		19.5	120	124	1.03	1.08	1.01		1.01		118	129	1011	987	1354		No Occlusion	0	0	0	0.1	89	0.56	2.46	1.31	42	2.7	93	109	113	80	59.1	1	0	0
CA-3-01	3	79	Male	3b	3	1	x	x		-1.1106	0.02			29.8	153	133	0.87	1.02	0.87	0.87			147	156	1820	2088	1820		stiff + occluded	1	1	0	40	34	2.42	2.34	1.01	41	4.5	117	95	na	162	141	1	1	0
CA-3-02	3	61	Female	2	3	1	xx			-1.03319				19.2	148	147	0.99		0.99		0.99			176	2091		2091		Stiff	0	1	1	9.3	60	2.52	2.38	0.91	44	4.1	73	106	na	89	51.2	0	0	0
CA-3-03	3	70	Male	4	3	1		x						40.4	200	253	1.27	0.67	0.67	0.67			195	134	2049	1750	1750		Occluded	1	1	0		23	2.16	2.24	1.46	39	na	na	na	na	na	na	1	1	0
CA-3-04	3	72	Male	3b	3	1	x	x		-1.03536				34.3	172	222	1.29	1.16	1.16		1.16		154	199	1581	1691	1691			0	0	0	28.8	40	2.41	2.38	1.06	38	8.5	135	132	na	147	104	1	1	1
CA-3-05	3	75	Female	3a	3	1	x	x		-1.3248			-0.1																					51	na	na	na	38	4.3	79	na	na	94	87.9	1	0	0
CA-3a-01	3	72	Male	3a	3a	1	x	x				5.18308		27.5	149	159	1.07	1.14			1.14		148	170	1779	1710				0	1	1	28.4	49	2.4	2.33	1.09	40	8.5	86	64		126	112	1	1	0
CA-3a-02	3	68	Female	2	3a	1	x	x				12.8783	-0.16	30.8	143	149	1.04	1.08			1.08		131	155	1527	1624				0	1	1	12.3	66	2.36	2.29	1.02	40	5.5	74	119		80	62.9	1	1	1
CA-4-01	4	66	Male	5	4	1	x	x				14.9733	0.12																					7	Missing	Missing	Missing	29	128.8	50	163		635	37300	1	1	1
CA-HD-01	HD	80	Female	5	HD	1	x	x	45.4335	-0.121585	0.0259786	56.759	0.02	25.8	153	204	1.33	1.08	1.33		1.33		153	165	1963	1978	1978	1978	Stiff	0	1	1	33.3	9	2.3	2.45	0.63	27	1	100	44		372	38.9	0	0	0	1	503.428
CA-HD-02	HD	85	Female	5	HD	1	x	x	52.8634	0.0917482	0.15665	46.706	0.58	18.6	125	143	1.14	1.38	1.38		1.38		125	173	2079	3919	3919	3919	Stiff	0	1	1	40	10	2.34	2.39	1.09	33	3.6	57	42		338	1940	1	0	0	1	663.106
CA-HD-03	HD	73	Female	5	HD	1	x	x	52.5122	-0.32538	0.0456927	17.734	0.22	17.2	141	186	1.32	1.33	1.32		1.32		141	188	1939	1956	1939	1939	Stiff	0	1	1	28.6	7	2.24	2.29	0.92	33	3.9	86	28		498	1450	1	0	0	1	2039.99
CA-HD-04	HD	71	Female	5	HD	1		x	49.5594	-0.289589	0.0206302	20.617	-0.37	45.7	169	108	0.64	0.64	0.64	0.64			169	109	1228	1604	1604		Occluded	1	1			3	2.32	2.4	1.71	31	15.2	188	60		960	1840		1	1	1	256.488
CA-HD-05	HD	119	Male	5	HD	1		x				76.654	0.63																					10	2.57	2.65	1.24	31	na	na	na	na	483	na
CA-HD-06	HD	76	Female	5	HD	1	x	x	66.0538	-0.512716	0.0166716	33.755	-0.07	20.1	135	169	1.25	1.19	1.25		1.25			161	2103	2268	2103	2103	Stiff	0	1	1	38.9	6	2.41	2.39	2.34	37	24.3	48	69		541	8190	1	1	1	1	554.125
CA-HD-07	HD	74	Male	5	HD	1	x	x	61.3238	-0.287407	0.0383079	26.038	0.35	30.9	207	174	0.84	1.24	0.84	0.84				257	2158	2140	2158		Occluded	1	1			5	2.24	2.26	1.86	35	21.7	102	31		762	15300	1	1	1	1	1283.64
CA-HD-08	HD	50	Male	5	HD	1	x	x	64.5182	-0.344668	0.0698662	23.043	0.94																					5	2.45	2.53	2.92	31	2.3	66	32		907	6200	1	1	0	1	1690.09
CA-HD-09	HD	67	Male	5	HD	1	x	x	49.7964	-0.0758303	0.0671546	25.908	0.18	22.2		188	1.21	0.83	0.83	0.83			155	129	1075	1107	1107		Occluded	1	1			6	1.77	1.87	1.51	30	2.3	150	32		726	4490	1	0	0	1	1326.36
CA-HD-10	HD	72	Female	5	HD	1	x	x	61.8107	-0.293824	0.0285602	22.78	0.38	43.7	157	98	0.62	0.75	0.62	0.62				117	1605	1627	1605		Occluded	1	1			5	2.33	2.35	1.22	35	53.8	120	38	57	689	560	1	0	0	1	1092.33
CA-HD-11	HD	60	Male	5	HD	1	x	x	78.7661	-0.491982	0.16859	74.434	-0.12																					6	2.75	2.68	1.11	40	4.1	65	75		740	2830	1	1	0	1	1164.83
CA-HD-12	HD	74	Male	5	HD	1	x	x		-0.574228		20.651	-0.46	45	150	188	1.25	1.17	1.25		1.25			176	1386	1437	1386		No Occlusion	0	0	0	27	6	2.53	2.6	1.33	32	50.6	188	83	93	734	4500	1	0	1	1	2168.8
CA-HD-13	HD	71	Female	5	HD	1	x	x		-0.38296		7.659																						7	2.33	2.43	1.7	30	128.2	367		37	517	8030	1	1	1	1	894.786
CA-HD-14	HD	75	Male	5	HD	1	x	x	62.0251	-0.326338	0.0103485	10.256		26.7	136	139	1.02	1.18	1.02		1.02			161	1554	1609	1554		No Occlusion	0	0	0	22.8	5	2.1	2.15	2.27	33	16.9	60	21	21	847	2390	1	1	0	1	4096.52
CA-HD-15	HD	57	Female	5	HD	1		x				26.961	0.04	41.6	170	209	1.23	1.22	1.23		1.23			208	1722	1714	1722		Stiff	0	1	1	6.9	7	2.31	2.36	1.52	33	48.2	176	12		526	731	1	1	1	1	1797.92
CA-HD-16	HD	68	Male	5	HD	1	x	x	54.0946	-0.212762	0.0603768	7.64		25.7	120	137	1.14	1.13	1.14		1.14		120	135	2364	2293	2364	2364	Stiff	0	1	1	30.3	11	2.2	2.3	1.09	30		55			453	1510	1	0	0	1	892.891
CA-HD-17	HD	66	Female	5	HD	1		x	62.4779	-0.304113	0.149064	17.466																						5	2.42	2.49	1.26	32	57	220		75	654	1350	1	1	1	1	451.421
CA-HD-18	HD	56	Male	5	HD	1	x	x				18.797	-0.15																					7	2.44	2.41	1.13	38	16.4	124	103		678	1440	1	0	1	1	1199.25
CA-HD-19	HD	68	Male	5	HD	1	x	x	63.2467	-0.716442	0.212287	40.847		34.6		166	1.08	0.82	0.82	0.82			154	126	1790	1765	1765		Occluded	1	1			6	2.45	2.47	1.5	35	291	753	29	na	723	na	1	0	0	1	751.599
CA-PD-01	PD	73	Male	5	PD	1	x	x	61.1729	-0.914055	0.0355718	5.42378		31.8	138	155	1.12	1.08	1.12		1.12		138	149	1787	1813	1787		Stiff	0	1	1	31.5	8	2.24	2.34	1.56	30	37.2	194		50	589	176	1	1	0
CA-PD-02	PD	76	Male	5	PD	1	x	x	67.407	-0.750772	0.0719654	20.9737		29.1	170	204	1.2	1.15	1.15		1.15		169	196	1668	1744	1744		No Occlusion	0	0	0	37	9	2.4	2.47	1.62	32	65.6	85	38		525	4200	1	0	0
CA-PD-03	PD	71	Male	5	PD	1	x			-0.509106																								5	2.16	2.24	1.72	29	67.5	159	15	na	823	na	1	1	1
CA-T-01	T	58	Female	3a	Tx	1	xx	x	60.9204	-1.05498	0.0151916	20.6151		38.7	166	141	0.85	0.81	0.85	0.85			166	134	1528	1645	1645		Occluded	1	1			55	2.51	2.49	1.23	37	13.2	77	109		98	98.9	1	1	0	1	962.66
CA-T-02	T	22	Male	2	Tx	1	xx	x		-0.860954	0	72.485		27.4	125	138	1.08	1.25			1.25		128	160	1405	1396				0	1	1	0.4	60	2.58	2.44	0.87	44	11.5	75	120		142	201	1	0	0	1	967.6
CA-T-03	T	53	Male	2	Tx	1	xx	x		-1.0841	0	26.7893		29.4	134	158	1.15	1.07			1.15		137	147	1329	1401				0	0	0	3.3	70	2.37	2.32	0.51	39	4.6	69	134		104	64	1	0	1	1	1039.56
CA-T-04	T	51	Female	3b	Tx	1	x	x				23.5768		34.9	160	157	0.96	0.99			0.99		164	162	1170	1106				0	0	0	1.1	33	2.26	2.13	1.27	41	15.5	73	98	77	156	291	1	0	0	1	475.338
CA-T-05	T	39	Male	2	Tx	1	x	x		-0.890842	0	35.4838		30.8	205	241	1.18	0.98			1.18			201	1885	1702		1885		0	1	1	1.2	74	2.53	2.51	0.92	37	16	126	86		108		1	0	0	1	989.44
CA-T-06	T	30	Female	3a	Tx	1	x	x		-0.658632	0.0349254	6.32542		28.4	121	134	1.11	0.96			1.11		121	116	1364	1442				0	1	1	0.2	49	2.17	2.2	1.15	34	6.1	47	30		127	112	0	0	0	1	781.768
CA-T-07	T	29	Male	2	Tx	1	x	x		-1.12776	0.0221912			34.3	160	157	0.82	0.92	0.82	0.82			191	176	1164	1291	1164		Occluded	1	1		0.4	61	2.58	2.46	0.83	43	7.8	75	95	na	135	140	1	0	0	1	596.09
CA-T-08	T	59	Male	2	Tx	1	x	x		-0.977168	0.00411012			32.1	141	139	0.99		0.99		0.99			140	2194		2194	2194	Stiff	0	1	1	11.8	82	2.31	2.33	0.78	35	10.8	132	118	na	88	73	1	1	1	1	492.039
CA-T-09	T	62	Male	2	Tx	1	x	x		-1.2788	0.0817133			24.6	143	147	1.03		1.03		1.03			150	1809		1809	1809	Stiff	0	1	1	11.8	81	2.36	2.31	0.81	39	5.2	43	174	na	88	36.5	1	1	1	1	1955.96
CA-T-10	T	69	Male	2	Tx	1	x	x		-0.865769	0			31.9	149	202	1.36	1.26	1.36		1.36			187	1489		1489			0	0	0	19.3	65	2.39	2.29	1.07	42	3.7	96	na	107	101	52.9	1	1	1	1	947.847
CA-T-11	T	72	Male	3b	Tx	1	x	x						28.7	159	189	1.19		1.19		1.19			140	1995		1995	1995	Stiff	0	1	1	40	44	2.32	2.32	1.09	36	8.1	74	92	na	134	110	1	0	1	1	1544.3
CA-T-12	T	70	Male	3b	Tx	1		x						28.7	119	152	1.27	1.4	1.4		1.4		120	168	1633	1698	1698		Stiff	0	1	1	24.5	35	2.48	2.43	0.98	39	22.7	60	180	na	166	217	0	0	0	1	738.816
CA-T-13	T	59	Male	4	Tx	1	x	x						28.7	167	210	1.26		1.26		1.26			231	1506		1506			0	0	1	7.8	24	2.27	2.22	1.31	39	6.9	56	54	na	247	174	1	0	1	1	1393.79
CA-T-14	T	74	Male	1	Tx	1	x	x						23.9	236	137	0.58	0.59	0.58	0.58			147	140	1961	1770	1961		Occluded	1	1			90	2.33	2.36	1.08	34	5.5	66	177	na	65	32.2	1	0	1	1	868.123
CA-T-15	T	73	Male	3a	Tx	1	x	x		-1.05151	0			30.1	154	167	1.08		1.08		1.08			167	1611		1611			0	1	1	32.7	54	2.43	2.45	1.06	35	7.9	70	139	na	115	79.4	1	0	1	1	629.48
CA-T-16	T	75	Male	2	Tx	1	x	x		-1.12936	0			22.4	131	118	0.9		0.9	0.9				107	2943		2943		stiff + occluded	1	1		40	76	2.52	2.44	1.04	41	5.7	83	65	na	76	79.8
CA-T-17	T	44	Female	2	Tx	1	x	x		-1.03542	0		0.09	13.8	110	111	1.01	1.01	1.01		1.01		110	111	1165	1230	1230			0	0	0		75	2.45	2.35	1.2	42	4.5	66	107	na	82	89	0	0	0	1	1898
CA-T-18	T	57	Male	4	Tx	1	x	x					0.69																					20	2.17	2.32	1.11	83	26.9	83	78	na	283	296	1	0	0	1	1263.31
CA-T-19	T	54	Male	3b	Tx	1	x	x																										31	2.44	2.41	1.22	38	6.7	61	na	na	206	131	1	1	1	1	1296.83
[truncated: 5 more columns]

## Sheet: Metadata
BMI	Body mass index
SBP	systolic blood pressure
eGFR	estimated Glomerular Filtration Rate
d44/42Ca unit:	‰
2SE Plasma d44/42Ca (‰):	3.85829
Ages are as of 10 December 2018
Red heading cells are for parameters measured in serum
Orange heading cells are for parameters measured in plasma
Yellow heading cells are for parameters measured in urine
In sheet 'Plasma Ca isotope analyses' are repeat d44/42Ca analyses of the same solution
